# Supplementary material for: Validity of continuous glucose monitoring for categorizing glycemic responses to diet: implications for use in personalized nutrition
Source: Am J Clin Nutr. 2022 Feb 4;115(6):1569–76. doi: 10.1093/ajcn/nqac026 (PMC9170468; doi:10.1093/ajcn/nqac026)
Supplement: nqac026_Supplemental_File [file nqac026_supplemental_file.xlsx]

## Sheet: Contents
	Validity of continuous glucose monitoring for categorizing glycemic responses to diet: Implications for use in personalized nutrition. Merino et al.
	ONLINE SUPPLEMENTARY MATERIAL
TABLE NUMBER	TITLE
S Table 1	Test meal nutritional composition.
S Table 2	Test meal protocol.
S Table 3	Differences between PREDICT 1 study participants who wore two CGMs vs. those who wore one CGM device.
S Table 4	Differences between devices in the intra-brand and inter-brand cohorts.

## Sheet: S Table 1
Supplemental Table 1. Test meal nutritional composition.
Meal	Description	Energy kcal (kJ)	Carbohydrate g (%EI)	Sugars g (%EI)	Fat g (%EI)	Protein g (%EI)	Fiber g
1	Metabolic Challenge Meal muffins + milkshake 1	890 (3725)	85.5 (38.4%)	54.5 (24.5%)	52.7 (53.3%)	16.1 (7.2%)	2.3
2	Medium Fat & Carbohydrate muffins 1,2	502 (2101)	71.2 (56.7%)	40.9 (32.6%)	22.2 (39.8%)	9.6 (7.6%)	2.2
3	High Fat 1 muffins 1	500 (2092)	40.5 (32.4%)	20.3 (16.2%)	34.8 (62.6%)	9.0 (7.2%)	1.1
4	High Carbohydrate muffins 1	504 (2109)	95.4 (75.7%)	54.2 (43.0%)	9.0 (16.1%)	9.4 (7.5%)	1.7
5	OGTT drink 1	300 (1255)	75.0 (100.0%)	75.0 (100.0%)	0.0 (0.0%)	0.0 (0.0%)	0
6	High Fiber muffins and fiber bars 1	534 (2234)	94.8 (71.0%)	53.0 (39.8%)	12.9 (21.7%)	9.3 (7.0%)	15.3
7	High Fat 2 muffins 1	501 (2095)	28.2 (22.5%)	13.0 (10.4%)	39.3 (70.6%)	8.1 (6.5%)	0.8
8	High Protein muffins and protein shake 1	502 (2100)	71.4 (56.9%)	50.3 (40.1%)	5.7 (10.2%)	40.8 (32.5%)	2
EI, energy intake; OGTT, oral glucose tolerance test; 1 test meal consumed for breakfast; 2 test meal consumed for lunch.

## Sheet: S Table 2
Supplemental Table 2. Test meal protocol.
	UK (n)	US (n)	Day 1 (Clinic)	Day 2	Day 3	Day 4	Day 5	Day 6	Day 7	Day 8	Day 9	Day 10	Day 11	Day 12	Day 13	Day 14
Group 1	196	0	1 + 2	31	31	21	21	42	42	52	52	63	Free	Free	Free	Free
Group 2	380	2	1 + 2	7 + 23	7 + 23	43	43	21	21	51	51	82	82	62	Free	Free
Group 3	405	93	1 + 2	7 + 23	1 + 23	43	43	21	21	51	51	82	72	62	Free	Free
1Randomisation block 1; 2 randomisation block 2; 3non-randomized block. Numbers refer to different meal types described in Table 1. ‘Free’ refers to free-living days containing no test meals. n numbers represent participants who were randomized to each group.

## Sheet: S Table 3
Supplemental Table 3. Differences between PREDICT 1 study participants who wore two CGMs vs. those who wore one CGM device.
]
Metric	n	Single-device population	n	Dual-device population	p-value	n	Participants excluded from TIR analysis	p-value*
Demographic
Sex (% female)	577	76.26	394	67.51	0.0034*	6	33.3	0.1673
Age (yrs)	577	45.9 (13.1)	394	45.6 (10.0)	0.0947	6	47.6 (10.2)	0.5547
Anthropometry
Weight (kg)	577	72.3 (15.5)	394	73.5 (14.7)	0.0836	6	77.8 (14.0)	0.341
Height (cm)	577	168.2 (8.8)	394	169.3 (9.3)	0.063	6	172.7 (11.2)	0.4662
BMI (kg/m2)	577	25.5 (5.1)	394	25.7 (4.8)	0.61	6	26.1 (4.2)	0.6655
Waist circumference (cm)	577	86.6 (13.4)	394	84.8 (12.2)	0.0655	6	89.5 (13.7)	0.3645
Waist:hip ratio	577	0.8 (0.1)	394	0.9 (0.1)	0.3345	6	0.9 (0.1)	0.06347
BP (Systolic, mmHg)	564	126.0 (15.3)	394	125.8 (14.1)	0.7024	6	134.9 (19.4)	0.1972
BP (Diastolic, mmHg)	564	76.3 (10.1)	394	76.8 (10.3)	0.2051	6	82.5 (13.3)	0.3306
Biochemistry
Triglycerides (mg/dL)	578	1.1 (0.5)	394	1.1 (0.6)	0.7034	6	1.0 (0.6)	0.6105
Cholesterol (mmol/L)	578	5.1 (1.0)	394	4.8 (0.9)	0.0002*	6	5.1 (1.2)	0.459
LDL-cholesterol (mmol/L)	578	3.0 (1.0)	393	3.2 (0.9)	0.0065*	6	3.5 (1.4)	0.5499
HDL-cholesterol (mmol/L)	578	1.6 (0.4)	393	1.7 (0.4)	0.0185*	6	1.6 (0.2)	0.9827
Glucose (mmol/L)	577	5.1 (0.5)	394	4.9 (0.5)	<0.0001*	6	5.2 (1.3)	0.9178
HbA1c (%)	576	5.5 (0.3)	394	5.4 (0.3)	<0.0001*	6	5.6 (0.4)	0.4388
Insulin (uIU/mL)	578	6.3 (4.2)	394	5.8 (3.9)	0.0239*	6	7.9 (8.7)	0.9237
C-peptide (ug/L)	578	1.2 (0.5)	394	1.1 (0.5)	0.0002*	6	1.4 (0.9)	0.4845
Values are given as the mean ± SD or median (interquartile range) except for qualitative variables expressed as n (%). International System Units. BMI, body mass index; HbA1c, glycated hemoglobin; LDL, low-density lipoprotein; HDL, high-density lipoprotein. P values obtained by Kruskall-Wallis and Chi-squared tests, as appropriate. *P-value comparing participants excluded from the TIR anlaysis to…

## Sheet: S Table 4
Supplementary Table 4. Differences between devices in the intra-brand and inter-brand cohorts.
	Device A only							Device A & B
	FSL			FSL				FSL			Dexcom
	n	Mean	SD	n	mean	sd	p-value	n	Mean	SD	n	mean	sd	p-value
Glucose peak	359	8.41	1.64	357	8.4	1.54	0.9959	33	8.5	1.73	34	8.77	1.61	0.5143
Glucose rise	359	3.27	1.47	357	3.26	1.41	0.9717	33	3.25	1.3	34	3.62	1.37	0.2604
Baseline	359	5.15	0.67	357	5.14	0.68	0.9046	33	5.25	0.89	34	5.15	0.79	0.6206
